# Supplementary material for: Emergency FMD Serotype O Vaccines Protect Cattle against Heterologous Challenge with a Variant Foot-and-Mouth Disease Virus from the O/ME-SA/Ind2001 Lineage
Source: Vaccines (Basel). 2021 Sep 29;9(10):1110. doi: 10.3390/vaccines9101110 (PMC8537456; doi:10.3390/vaccines9101110)
Supplement: Supplementary file 1 [file vaccines-09-01110-s001.zip]

Archive with 1 entries (1 files):
- vaccines-1369748-supplementary.pdf
